# Supplementary material for: Ex Situ Conservation, DNA Barcoding and Enzymatic Potential Evaluation of Macrofungi (Basidiomycota, Ascomycota) from Vietnam
Source: J Fungi (Basel). 2025 Jan 4;11(1):34. doi: 10.3390/jof11010034 (PMC11767008; doi:10.3390/jof11010034)
Supplement: Supplementary file 1 [file jof-11-00034-s001.zip › TableS1.xlsx]

## Sheet: DB
Scientific Name	LE-BIN Strain	Protected area	Collecting date	ITS GenBank acc. num.	LSU GenBank acc. num.
Anthracophyllum nigritum (Léveillé, 1846) Kalchbrenner, 1881	LE-BIN 3312	Bu Gia Map National Park	2014-05-15	OL839224
Anthracophyllum sp.	LE-BIN 5387	Kon Chu Rang Nature Reserve	2023-07-15	PQ468635
Anthracophyllum sp.	LE-BIN 5401	Kon Chu Rang Nature Reserve	2023-07-18	PQ468648
Antrodia parvula (Bresadola, 1912) Ryvarden, 1988	LE-BIN 4561	Bidoup Nui Ba National Park	2019-10-29	OP985099
Auricularia delicata (Montagne ex Fries, 1830) Hennings, 1893	LE-BIN 3038	Bidoup Nui Ba National Park	2012-11-02	OP975776
Auricularia delicata (Montagne ex Fries, 1830) Hennings, 1893	LE-BIN 3313	Bu Gia Map National Park	2014-05-15	OQ023295
Auricularia delicata (Montagne ex Fries, 1830) Hennings, 1893	LE-BIN 4479	Phia Oac - Phia Den National Park	2019-10-05	OP985116
Auricularia delicata (Montagne ex Fries, 1830) Hennings, 1893	LE-BIN 4481	Phia Oac - Phia Den National Park	2019-10-05	OP975777
Bjerkandera adusta (Willdenow, 1787) P. Karsten, 1879	LE-BIN 4740	Kon Chu Rang Nature Reserve	2021-03-01	OL839221
Bjerkandera adusta (Willdenow, 1787) P. Karsten, 1879	LE-BIN 4273	Phia Oac - Phia Den National Park	2018-11-08	PQ560562
Bjerkandera adusta (Willdenow, 1787) P. Karsten, 1879	LE-BIN 4277	Phia Oac - Phia Den National Park	2018-11-08	PQ560564
Callistosporium sp.	LE-BIN 4587	Bidoup Nui Ba National Park	2019-11-02	OP985109
Campanella buettneri Hennings, 1895	LE-BIN 5044	Ta Dung National Park	2022-10-04	OR683755
Campanella sp.	LE-BIN 5060	Ta Dung National Park	2022-10-07	OR878295
Candolleomyces aff. candolleanus (Fries, 1818) D. Wächter et A. Melzer, 2020	LE-BIN 3348	Bidoup Nui Ba National Park	2014-05-24	OQ023317
Candolleomyces aff. candolleanus (Fries, 1818) D. Wächter et A. Melzer, 2020	LE-BIN 5352	Bidoup Nui Ba National Park	2023-07-04	PQ481770
Candolleomyces aff. candolleanus (Fries, 1818) D. Wächter et A. Melzer, 2020	LE-BIN 3257	Cat Tien National Park	2014-05-06	OR885686
Candolleomyces aff. candolleanus (Fries, 1818) D. Wächter et A. Melzer, 2020	LE-BIN 5112	Ta Dung National Park	2022-10-10	OR883532
Cerrena zonata (Berkeley, 1855) H. S. Yuan, 2013	LE-BIN 3050	Bidoup Nui Ba National Park	2012-11-05	OL839249
Cerrena zonata (Berkeley, 1855) H. S. Yuan, 2013	LE-BIN 4492	Phia Oac - Phia Den National Park	2019-10-06	OP985107
Clitocybe sp.	LE-BIN 5361	Bidoup Nui Ba National Park	2023-07-05	PQ469107
Clitopilus subscyphoides W. Q. Deng, T. H. Li et Y. H. Shen, 2013	LE-BIN 5398	Kon Chu Rang Nature Reserve	2023-07-17	PQ468645
Collybiopsis	LE-BIN 3308	Bu Gia Map National Park	2014-05-14	OL839216
Collybiopsis koreana (Antonín, Ryoo et H. D. Shin, 2010) J. S. Kim et Y. W. Lim, 2022	LE-BIN 4510	Phia Oac - Phia Den National Park	2019-10-10	OP986002
Collybiopsis sp.	LE-BIN 3350	Bidoup Nui Ba National Park	2014-05-25	PQ560566
Collybiopsis sp.	LE-BIN 5337	Bidoup Nui Ba National Park	2023-07-03	PQ481759	PQ468672
Collybiopsis sp.	LE-BIN 5346	Bidoup Nui Ba National Park	2023-07-04		PQ468675
Collybiopsis sp.	LE-BIN 4441	Chu Yang Sin National Park	2019-05-24	OR469267	OR466480
Collybiopsis sp.	LE-BIN 5381	Kon Chu Rang Nature Reserve	2023-07-14	PQ469124	PQ468687
Collybiopsis sp.	LE-BIN 3021	Phu Quoc National Park	2012-10-24	OL839227
Collybiopsis sp.	LE-BIN 5367	Bidoup Nui Ba National Park	2023-07-09	PQ469112	PQ468684
Conchomyces bursiformis (Berkeley, 1859) E. Horak, 1981	LE-BIN 3342	Bidoup Nui Ba National Park	2014-05-24	OQ023306
Conchomyces sp.	LE-BIN 4593	Bidoup Nui Ba National Park	2019-11-03	OP985110
Cookeina tricholoma (Montagne, 1834) Kuntze, 1891	LE-BIN 5046	Ta Dung National Park	2022-10-04	OR683757
Coriolopsis brunneoleuca (Berkeley, 1846) Ryvarden, 1972	LE-BIN 5074	Ta Dung National Park	2022-10-09	OR878302
Crinipellis sp.	LE-BIN 5066	Ta Dung National Park	2022-10-09	OR883526
Cruentomycena sp.	LE-BIN 5157	Ta Dung National Park	2022-10-18	OR885628
Crustodontia chrysocreas (Berkeley et M. A. Curtis, 1873) Hjortstam et Ryvarden, 2005	LE-BIN 5340	Bidoup Nui Ba National Park	2023-07-03	PQ481762
Crustomyces tephroleucus (J. Song, Y. C. Dai et B. K. Cui) Y. Li, Nakasone et S. H. He, 2022	LE-BIN 3284	Cat Tien National Park	2014-05-09	OR885682
Cubamyces cubensis (Montagne, 1837) Murrill, 1905	LE-BIN 3321	Bu Gia Map National Park	2014-05-16	OQ023297
Cubamyces flavidus (Léveillé, 1844) Lücking, 2020	LE-BIN 3030	Cat Tien National Park	2012-10-29	OL839237
Cubamyces flavidus (Léveillé, 1844) Lücking, 2020	LE-BIN 4706	Cat Tien National Park	2021-02-09	PQ035062
Cubamyces lactineus (Berkeley, 1847) Lücking, 2020	LE-BIN 4735	Kon Chu Rang Nature Reserve	2021-02-28	OL839228
Cyathus subglobisporus R.L. Zhao, Desjardin et K. D. Hyde, 2008	LE-BIN 3304	Bu Gia Map National Park	2014-05-14	OL839213
Cymatoderma dendriticum (Persoon, 1827) D. A. Reid, 1959	LE-BIN 3328	Bu Gia Map National Park	2014-05-18	OQ023300
Cymatoderma elegans Junghuhn, 1840	LE-BIN 5356	Bidoup Nui Ba National Park	2023-07-05	PQ481774
Cymatoderma elegans Junghuhn, 1840	LE-BIN 3268	Cat Tien National Park	2014-05-07	PQ560541
Cynema alutacea Maas Geesteranus et E. Horak, 1995	LE-BIN 3316	Bu Gia Map National Park	2014-05-15	OQ023326
Cyptotrama asprata (Berkeley, 1847) Redhead et Ginns, 1980	LE-BIN 5187	Kon Chu Rang Nature Reserve	2022-10-24	PQ515126
Cyptotrama asprata (Berkeley, 1847) Redhead et Ginns, 1980	LE-BIN 5145	Ta Dung National Park	2022-10-16	PQ515122
Cyptotrama glabra Zhu L. Yang et J. Qin, 2016	LE-BIN 3334	Bidoup Nui Ba National Park	2014-05-23	OR889604
Dacryopinax spathularia (Schweinitz, 1822) G. W. Martin, 1948	LE-BIN 5051	Ta Dung National Park	2022-10-05	OR683761
Deconica overeemii (E. Horak et Desjardin, 2006) Desjardin et B. A. Perry, 2016	LE-BIN 5395	Kon Chu Rang Nature Reserve	2023-07-17	PQ468642
Dentipellis sp.	LE-BIN 5336	Bidoup Nui Ba National Park	2023-07-03	PQ481758	PQ468671
Dentipellis sp.	LE-BIN 3286	Cat Tien National Park	2014-05-09	PQ361603
Duportella tristicula (Berkeley et Broome, 1875) Reinking, 1920	LE-BIN 5035	Ta Dung National Park	2022-10-03	OR683750	OR860456
Earliella scabrosa (Persoon, 1827) Gilbertson et Ryvarden, 1985	LE-BIN 4233	Bu Gia Map National Park	2018-10-29	PQ560551
Efibula daweishanensis J. H. Dong et C. L. Zhao, 2024	LE-BIN 5353	Bidoup Nui Ba National Park	2023-07-05	PQ481771	PQ468679
Eichleriella shearii (Burt, 1915) Spirin et Malysheva, 2017	LE-BIN 5345	Bidoup Nui Ba National Park	2023-07-04		PQ468674
Elmerina hispida (Imazeki, 1955) Y. C. Dai et L. W. Zhou, 2013	LE-BIN 4544	Bu Gia Map National Park	2019-10-24	OP986001
Elmerina sclerodontia (Montagne et Berkeley, 1844) Miettinen et Spirin, 2018	LE-BIN 3034	Cat Tien National Park	2012-10-30	PQ560540
Favolaschia brevibasidiata Q. Y. Zhang et Y. C. Dai, 2021	LE-BIN 5144	Ta Dung National Park	2022-10-15	OR936460
Favolaschia calocera R. Heim, 1966	LE-BIN 3340	Bidoup Nui Ba National Park	2014-05-24	OP985987
Favolaschia manipularis (Berkeley, 1854) Teng, 1963	LE-BIN 5370	Bidoup Nui Ba National Park	2023-07-09	PQ469115
Favolaschia manipularis (Berkeley, 1854) Teng, 1963	LE-BIN 3269	Cat Tien National Park	2014-05-07	KY349088
Favolaschia manipularis (Berkeley, 1854) Teng, 1963	LE-BIN 3272	Cat Tien National Park	2014-05-07	KY349090
Favolaschia manipularis (Berkeley, 1854) Teng, 1963	LE-BIN 3291	Cat Tien National Park	2014-05-09	KY349089
Favolaschia manipularis (Berkeley, 1854) Teng, 1963	LE-BIN 5380	Kon Chu Rang Nature Reserve	2023-07-14	PQ469123
Favolaschia manipularis (Berkeley, 1854) Teng, 1963	LE-BIN 5396	Kon Chu Rang Nature Reserve	2023-07-17	PQ468643
Favolaschia manipularis (Berkeley, 1854) Teng, 1963	LE-BIN 5128	Ta Dung National Park	2022-10-12	PQ515119
Favolaschia sp.	LE-BIN 3310	Bu Gia Map National Park	2014-05-15	OP985989
Favolus grammocephalus (Berkeley, 1842) Imazeki, 1943	LE-BIN 3322	Bu Gia Map National Park	2014-05-16	OQ023298
Favolus grammocephalus (Berkeley, 1842) Imazeki, 1943	LE-BIN 3001	Phu Quoc National Park	2012-10-20	OP975778
Favolus pseudoemerici J. L. Zhou et B. K. Cui, 2017	LE-BIN 3026	Cat Tien National Park	2012-10-28	OL839255
Favolus septatus Jun L. Zhou et B. K. Cui, 2017	LE-BIN 3008	Phu Quoc National Park	2012-10-22	PQ560546
Favolus sp.	LE-BIN 4458	Phia Oac - Phia Den National Park	2019-06-07	OR475673
Favolus tenuiculus P. Beauvois, 1806	LE-BIN 5130	Ta Dung National Park	2022-10-13	OR936457
Filoboletus mycenoides Hennings, 1900	LE-BIN 3363	Bidoup Nui Ba National Park	2014-05-29	OP985991
Flavodon flavus (Klotzsch, 1833) Ryvarden, 1973	LE-BIN 4698	Cat Tien National Park	2021-02-06	OR475672
Flavodon flavus (Klotzsch, 1833) Ryvarden, 1973	LE-BIN 5034	Ta Dung National Park	2022-10-03	OR683749
Fomes aff. meliae (Underwood, 1897) Murrill, 1903	LE-BIN 4705	Cat Tien National Park	2021-02-08	PQ035061
Fomitopsis sp.	LE-BIN 5106	Ta Dung National Park	2022-10-10	OR883528
Funalia aspera (Junghuhn, 1838) Zmitrovich et Malysheva, 2013	LE-BIN 4247	Bu Gia Map National Park	2018-10-30	OM057668
Fuscoporia gilva (Schweinitz, 1822) T. Wagner et M. Fischer, 2002	LE-BIN 4261	Phia Oac - Phia Den National Park	2018-11-07	PQ560559
Fuscoporia sp.	LE-BIN 5140	Ta Dung National Park	2022-10-15	OR936461
Ganoderma australe (Fries, 1828) Patouillard, 1889	LE-BIN 3346	Bidoup Nui Ba National Park	2014-05-24	OQ023308
Ganoderma australe (Fries, 1828) Patouillard, 1889	LE-BIN 4722	Cat Tien National Park	2021-02-19	PQ035065
Ganoderma australe (Fries, 1828) Patouillard, 1889	LE-BIN 4494	Phia Oac - Phia Den National Park	2019-10-06	OP975779
Ganoderma flexipes Patouillard, 1907	LE-BIN 5339	Bidoup Nui Ba National Park	2023-07-03	PQ481761
Ganoderma flexipes Patouillard, 1907	LE-BIN 5357	Bidoup Nui Ba National Park	2023-07-05	PQ481775
Ganoderma flexipes Patouillard, 1907	LE-BIN 5120	Ta Dung National Park	2022-10-10	OR883530
Ganoderma multiplicatum (Montagne, 1854) Patouillard, 1889	LE-BIN 5143	Ta Dung National Park	2022-10-15	OR936463
Ganoderma orbiforme (Fries, 1838) Ryvarden, 2000	LE-BIN 5136	Ta Dung National Park	2022-10-15	PQ515121
Ganoderma orbiforme (Fries, 1838) Ryvarden, 2000	LE-BIN 5137	Ta Dung National Park	2022-10-15	OR936454
Ganoderma sichuanense J. D. Zhao et X. Q. Zhang, 1983	LE-BIN 3267	Cat Tien National Park	2014-05-07	OR885684
Gerronema sp.	LE-BIN 5351	Bidoup Nui Ba National Park	2023-07-04	PQ481769	PQ468678
Gerronema wildpretii Bañares, Beltrán-Tejera et Bon, 2006	LE-BIN 5375	Bidoup Nui Ba National Park	2023-07-11	PQ469119
Grammothele lineata Berkeley et M. A. Curtis, 1868	LE-BIN 4219	Bu Gia Map National Park	2018-10-26	OM057667
Grammothele lineata Berkeley et M. A. Curtis, 1868	LE-BIN 4221	Bu Gia Map National Park	2018-10-26	PQ560542
Gymnopilus dilepis (Berkeley et Broome, 1871) Singer, 1951	LE-BIN 4713	Cat Tien National Park	2021-02-12	PQ035064
Gymnopilus luteus (Peck, 1898) Hesler, 1969	LE-BIN 4500	Phia Oac - Phia Den National Park	2019-10-06	OP985111
Gymnopilus sp.	LE-BIN 5360	Bidoup Nui Ba National Park	2023-07-05	PQ469106
Gymnopilus sp.	LE-BIN 5150	Ta Dung National Park	2022-10-16	OR936464
Gymnopus omphalinoides J. P. Li, T. H. Li et Yu Li, 2022	LE-BIN 5389	Kon Chu Rang Nature Reserve	2023-07-16	PQ468636
Gymnopus sp.	LE-BIN 3332	Bidoup Nui Ba National Park	2014-05-23	OQ023304
Gymnopus sp.	LE-BIN 5393	Kon Chu Rang Nature Reserve	2023-07-16	PQ468640	PQ468690
Gymnopus sp.	LE-BIN 5068	Ta Dung National Park	2022-10-09	OR883538
Gymnopus sp.	LE-BIN 5167	Ta Dung National Park	2022-10-19	PQ515130
Gymnopus sp.	LE-BIN 5338	Bidoup Nui Ba National Park	2023-07-03	PQ481760
Gymnopus sp.	LE-BIN 5385	Kon Chu Rang Nature Reserve	2023-07-14	PQ468634	PQ468688
Gymnopus sp.	LE-BIN 5118	Ta Dung National Park	2022-10-10	OR883529
Heimiomyces neovelutipes (Hongo, 1974) E. Horak, 1980	LE-BIN 3317	Bu Gia Map National Park	2014-05-15	OP985993
Hexagonia sp.	LE-BIN 2994	Phu Quoc National Park	2012-10-19	OL839233
Hispidaedalea imponens (Cesati, 1879) Y. C. Dai et S. H. He, 2014	LE-BIN 5142	Ta Dung National Park	2022-10-15	OR936462
Hydropus sp.	LE-BIN 5365	Bidoup Nui Ba National Park	2023-07-09	PQ469110	PQ468683
Hydropus sp.	LE-BIN 3260	Cat Tien National Park	2014-05-06	OR885687
Hymenochaete conchata L. W. Zhou, 2016	LE-BIN 3018	Phu Quoc National Park	2012-10-23	OL839259
Hymenochaete microcycla (Zippelius ex Léveillé, 1844) Spirin et Miettinen, 2019	LE-BIN 4223	Bu Gia Map National Park	2018-10-27	PQ560547
Hymenochaete rheicolor (Montagne, 1842) Léveillé, 1846	LE-BIN 5291	Bidoup Nui Ba National Park	2023-10-27	PQ035069
Hymenochaete rheicolor (Montagne, 1842) Léveillé, 1846	LE-BIN 5115	Ta Dung National Park	2022-10-10	OR883534
Hymenochaete setipora (Berkeley, 1878) S. H. He et Y. C. Dai, 2012	LE-BIN 3006	Phu Quoc National Park	2012-10-21	PQ361605
Hymenochaete tropica S. H. He et Y. C. Dai, 2012	LE-BIN 5047	Ta Dung National Park	2022-10-04	OR683758
Hymenopellis sp.	LE-BIN 5399	Kon Chu Rang Nature Reserve	2023-07-17	PQ468646
Hymenopellis sp.	LE-BIN 5154	Ta Dung National Park	2022-10-16	OR885627
Hypholoma aff. fasciculare (Hudson, 1778) P. Kummer, 1871	LE-BIN 4583	Bidoup Nui Ba National Park	2019-11-01	OP997505
Hypholoma sp.	LE-BIN 4588	Bidoup Nui Ba National Park	2019-11-02	OP985112
Hypholoma sp.	LE-BIN 5349	Bidoup Nui Ba National Park	2023-07-04	PQ481767
Hypholoma sp.	LE-BIN 5400	Kon Chu Rang Nature Reserve	2023-07-17	PQ468647
Hypochnicium sp.	LE-BIN 5043	Ta Dung National Park	2022-10-04	PQ558619	PQ555048
Incrustoporia chrysella (Niemelä, 1998) Zmitrovich, 2018	LE-BIN 5039	Ta Dung National Park	2022-10-03	OR683753	OR860457
Junghuhnia sp.	LE-BIN 4226	Bu Gia Map National Park	2018-10-28	PQ560549
Lentinula sp.	LE-BIN 5146	Ta Dung National Park	2022-10-16	OR885623
Lentinus aff. arcularius (Batsch, 1783) Zmitrovich, 2010	LE-BIN 4475	Phia Oac - Phia Den National Park	2019-10-05	OP975785	PP756119
Lentinus arcularius (Batsch, 1783) Zmitrovich, 2010	LE-BIN 4742	Kon Chu Rang Nature Reserve	2021-03-03	OL839225
Lentinus cf. arcularius (Batsch, 1783) Zmitrovich, 2010	LE-BIN 4736	Kon Chu Rang Nature Reserve	2021-02-28	OL839226
Lentinus sajor-caju (Fries, 1821) Fries, 1838	LE-BIN 3306	Bu Gia Map National Park	2014-05-14	OP985994
Lentinus sajor-caju (Fries, 1821) Fries, 1838	LE-BIN 4447	Phia Oac - Phia Den National Park	2019-06-04	OL839214
Lentinus squarrosulus Montagne, 1842	LE-BIN 5189	Kon Chu Rang Nature Reserve	2022-10-24	PQ515127
Leucoagaricus lacrymans (T. K. A. Kumar et Manimohan, 2004) Z. W. Ge et Zhu L. Yang, 2017	LE-BIN 4550	Bu Gia Map National Park	2019-10-24	OP985115
Leucocoprinus fragilissimus (Ravenel ex Berkeley et M. A. Curtis, 1853) Patouillard, 1900	LE-BIN 5397	Kon Chu Rang Nature Reserve	2023-07-17	PQ468644
Lopharia cinerascens (Schweinitz, 1834) G. Cunningham, 1956	LE-BIN 5052	Ta Dung National Park	2022-10-05	OR683762
Marasmius ruforotula Singer, 1948	LE-BIN 5059	Ta Dung National Park	2022-10-07	OR878294
Marasmius guyanensis Montagne, 1854	LE-BIN 5063	Ta Dung National Park	2022-10-07	OR878296
Megalocystidium chelidonium (Patouillard, 1900) Boidin, Lanquetin et Gilles, 1997	LE-BIN 4245	Bu Gia Map National Park	2018-10-30	PQ560554
Megasporoporiella sp.	LE-BIN 5038	Ta Dung National Park	2022-10-03	OR683752
Melanotus sp.	LE-BIN 4010	Cat Tien National Park	2011-11-16	OQ023313
Melanotus sp.	LE-BIN 4012	Cat Tien National Park	2012-11-22	PQ361610
Melanotus sp.	LE-BIN 4014		2017-03-12	PQ361609
Microporus aff. xanthopus (Fries, 1818) Kuntze, 1899	LE-BIN 4448	Phia Oac - Phia Den National Park	2019-06-04	OR475674
Microporus affinis (Blume et T. Nees, 1826) Kuntze, 1898	LE-BIN 4216	Bu Gia Map National Park	2018-10-26	PQ560545
Microporus cf. affinis (Blume et T. Nees, 1826) Kuntze, 1898	LE-BIN 4725	Kon Chu Rang Nature Reserve	2021-02-25	PQ035067
Microporus sp.	LE-BIN 4270	Phia Oac - Phia Den National Park	2018-11-08	PQ560561
Microporus sp.	LE-BIN 5037	Ta Dung National Park	2022-10-03	OR683751
Microporus sp.	LE-BIN 3039	Bidoup Nui Ba National Park	2012-11-03	OL839239
Microporus sp.	LE-BIN 3047	Bidoup Nui Ba National Park	2012-11-04	OL839240
Microporus sp.	LE-BIN 3052	Bidoup Nui Ba National Park	2012-11-05	OL839241
Microporus sp.	LE-BIN 3023	Cat Tien National Park	2012-10-28	OL839218
Microporus sp.	LE-BIN 2986	Phu Quoc National Park	2012-10-18	OL840643
Micropsalliota rubrobrunnescens R. L. Zhao, Desjardin, Soytong et K. D. Hyde, 2010	LE-BIN 5075	Ta Dung National Park	2022-10-09	OR883539
Mucidula sp.	LE-BIN 3036	Bidoup Nui Ba National Park	2012-11-02	OL839238
Mycena jingyinga C. C. Chang, C. Y. Chen, W. W. Lin et H. W. Kao, 2020	LE-BIN 4556	Bidoup Nui Ba National Park	2019-10-29	OP997504
Mycena jingyinga C. C. Chang, C. Y. Chen, W. W. Lin et H. W. Kao, 2020	LE-BIN 5378	Kon Chu Rang Nature Reserve	2023-07-14	PQ469121
Mycena semivestipes (Peck, 1895) A. H. Smith, 1947	LE-BIN 3362	Bidoup Nui Ba National Park	2014-05-28	OP985995
Mycena sp.	LE-BIN 5358	Bidoup Nui Ba National Park	2023-07-05	PQ481776	PQ468681
Mycena sp.	LE-BIN 3305	Bu Gia Map National Park	2014-05-14	OP985990
Mycena sp.	LE-BIN 5383	Kon Chu Rang Nature Reserve	2023-07-14	PQ468632
Mycena sp.	LE-BIN 5386	Kon Chu Rang Nature Reserve	2023-07-14		PQ468689
Mycena sp.	LE-BIN 5117	Ta Dung National Park	2022-10-10	OR883535
Mycena sp.	LE-BIN 5122	Ta Dung National Park	2022-10-12	OR936452
Mycena brunneisetosa Corner, 1994	LE-BIN 3329	Bu Gia Map National Park	2014-05-18	OQ023303
Mycetinis sp.	LE-BIN 5347	Bidoup Nui Ba National Park	2023-07-04	PQ481765	PQ468676
Mycetinis sp.	LE-BIN 5354	Bidoup Nui Ba National Park	2023-07-05	PQ481772
Mycetinis sp.	LE-BIN 5355	Bidoup Nui Ba National Park	2023-07-05	PQ481773	PQ468680
Mycetinis sp.	LE-BIN 5362	Bidoup Nui Ba National Park	2023-07-07	PQ469108
Mycetinis sp.	LE-BIN 5374	Bidoup Nui Ba National Park	2023-07-10	PQ469118
Mycetinis sp.	LE-BIN 5384	Kon Chu Rang Nature Reserve	2023-07-14	PQ468633
Mycetinis sp.	LE-BIN 3053	Bidoup Nui Ba National Park	2012-11-05	OL839242
Mycetinis sp.	LE-BIN 2995	Phu Quoc National Park	2012-10-19	OL839234
Mycoacia aurea (Fries, 1828) J. Eriksson et Ryvarden, 1976	LE-BIN 4224	Bu Gia Map National Park	2018-10-28	OM057669
Mycoacia sp.	LE-BIN 4601	Bidoup Nui Ba National Park	2019-11-05	OP985105
Mycoaciella efibulata C. C. Chen уе Sheng H. Wu, 2021	LE-BIN 3282	Cat Tien National Park	2014-05-08	PQ361602
Nemania sp.	LE-BIN 5155	Ta Dung National Park	2022-10-16	PQ515131
Neofomitella fumosipora (Corner, 1989) Y. C. Dai, Hai J. Li et Vlasák, 2015	LE-BIN 4575	Bidoup Nui Ba National Park	2019-10-31	OP975782
Neofomitella guangxiensis B. K. Cui et Xing Ji, 2019	LE-BIN 4207	Bu Gia Map National Park	2018-10-26	PQ560543
Neofomitella guangxiensis B. K. Cui et Xing Ji, 2019	LE-BIN 3256	Cat Tien National Park	2014-05-06	OR885685
Neonothopanus nambi (Spegazzini, 1883) R. H. Petersen et Krisai, 1999	LE-BIN 3297	Bu Gia Map National Park	2014-05-13	KY328726
Neonothopanus nambi (Spegazzini, 1883) R. H. Petersen et Krisai, 1999	LE-BIN 3324	Bu Gia Map National Park	2014-05-16	KY328725
Neonothopanus nambi (Spegazzini, 1883) R. H. Petersen et Krisai, 1999	LE-BIN 3293	Cat Tien National Park	2014-05-10	KY328724
Neonothopanus nambi (Spegazzini, 1883) R. H. Petersen et Krisai, 1999	LE-BIN 5054	Ta Dung National Park	2022-10-05	OR683764
Neonothopanus nambi (Spegazzini, 1883) R. H. Petersen et Krisai, 1999	LE-BIN 2379		2000-11-01	JN571729
Nidularia deformis (Willdenow, 1788) Fries, 1817	LE-BIN 5277	Bidoup Nui Ba National Park	2023-10-20	PQ035068
Nigroporus vinosus (Berkeley, 1852) Murrill, 1905	LE-BIN 4202	Bu Gia Map National Park	2018-10-25	PQ560538
Nigroporus vinosus (Berkeley, 1852) Murrill, 1905	LE-BIN 4739	Kon Chu Rang Nature Reserve	2021-03-01	OL839210
Nigroporus vinosus (Berkeley, 1852) Murrill, 1905	LE-BIN 5382	Kon Chu Rang Nature Reserve	2023-07-14	PQ469125
Nigroporus vinosus (Berkeley, 1852) Murrill, 1905	LE-BIN 5057	Ta Dung National Park	2022-10-05	OR683766
Omphalotus sp.	LE-BIN 3347	Bidoup Nui Ba National Park	2014-05-24	OQ023309
Ossicaulis sp.	LE-BIN 3296	Bu Gia Map National Park	2014-05-13	PQ361612
Oudemansiella sp.	LE-BIN 4451	Phia Oac - Phia Den National Park	2019-06-05	OR475671
Oxychaete cervinogilva (Junghuhn, 1838) Miettinen, 2016	LE-BIN 5114	Ta Dung National Park	2022-10-10	OR883533
Pallidohirschioporus biformis (Fries, 1833) Y. C. Dai, Yuan Yuan et Meng Zhou, 2023	LE-BIN 5124	Ta Dung National Park	2022-10-12	PQ515118
Pallidohirschioporus sp.	LE-BIN 5147	Ta Dung National Park	2022-10-19	OR936466
Panellus luminescens (Corner, 1950) Corner, 1986	LE-BIN 3351	Bidoup Nui Ba National Park	2014-05-25	OP985988
Panellus luxfilamentus A. L. C. Chew et Desjardin, in Chew, Desjardin, 2015	LE-BIN 4307	Phia Oac - Phia Den National Park	2018-11-12	OM057666
Panellus luxfilamentus A. L. C. Chew et Desjardin, in Chew, Desjardin, 2015	LE-BIN 4515	Phia Oac - Phia Den National Park	2019-10-12	OP985113
Panellus luxfilamentus A. L. C. Chew et Desjardin, in Chew, Desjardin, 2015	LE-BIN 5071	Ta Dung National Park	2022-10-09	OR878300
Panellus luxfilamentus A. L. C. Chew et Desjardin, in Chew, Desjardin, 2015	LE-BIN 5065		2022-10-08	OR878298
Panellus sp.	LE-BIN 4571	Bidoup Nui Ba National Park	2019-10-31	OP985996
Panellus sp.	LE-BIN 4573	Bidoup Nui Ba National Park	2019-10-31	OP985997
Panellus sp.	LE-BIN 4581	Bidoup Nui Ba National Park	2019-11-01	OP985103
Panellus sp.	LE-BIN 4589	Bidoup Nui Ba National Park	2019-11-03	OP985998
Panellus sp.	LE-BIN 5364	Bidoup Nui Ba National Park	2023-07-07	PQ469109	PQ468682
Panellus sp.	LE-BIN 5376	Bidoup Nui Ba National Park	2023-07-11	PQ469120	PQ468685
Panus conchatus (Bulliard, 1787) Fries, 1838	LE-BIN 3343	Bidoup Nui Ba National Park	2014-05-24	OQ023307
Panus conchatus (Bulliard, 1787) Fries, 1838	LE-BIN 5348	Bidoup Nui Ba National Park	2023-07-04	PQ481766
Panus conchatus (Bulliard, 1787) Fries, 1838	LE-BIN 4209	Bu Gia Map National Park	2018-10-26	PQ560539
Panus similis (Berkeley et Broome, 1873) T. W. May et A. E. Wood, 1995	LE-BIN 4699	Cat Tien National Park	2021-02-08	PQ035060
Panus similis (Berkeley et Broome, 1873) T. W. May et A. E. Wood, 1995	LE-BIN 3000	Phu Quoc National Park	2012-10-20	OL839236
Panus similis (Berkeley et Broome, 1873) T. W. May et A. E. Wood, 1995	LE-BIN 3011	Phu Quoc National Park	2012-10-22	OL839257
Panus sp.	LE-BIN 5153	Ta Dung National Park	2022-10-16	OR936465
Paramarasmius palmivorus (Sharples, 1928) Antonín & Kolařík, 2022	LE-BIN 3024	Cat Tien National Park	2012-10-28	OP975780
Perenniporiopsis sp.	LE-BIN 5350	Bidoup Nui Ba National Park	2023-07-04	PQ481768	PQ468677
Phallus aff. fuscoechinovolvatus T. H. Li, B. Song et T. Li, 2018	LE-BIN 5045	Ta Dung National Park	2022-10-04	OR683756
Phlebia acerina Peck, 1889	LE-BIN 4584	Bidoup Nui Ba National Park	2019-11-02	OP985104
Phlebia acerina Peck, 1889	LE-BIN 4498	Phia Oac - Phia Den National Park	2019-10-06	OP985108
Phlebiopsis crassa (Léveillé, 1844) Floudas et Hibbett, 2015	LE-BIN 5111	Ta Dung National Park	2022-10-10	OR883531
Pholiota multicingulata E. Horak, 1983	LE-BIN 5149	Ta Dung National Park	2022-10-16	OR885624
Pholiota multicingulata E. Horak, 1983	LE-BIN 5151	Ta Dung National Park	2022-10-16	OR885625
Physisporinus sp.	LE-BIN 5342	Bidoup Nui Ba National Park	2023-07-03	PQ481763
Physisporinus sp.	LE-BIN 5391	Kon Chu Rang Nature Reserve	2023-07-16	PQ468638
Physisporinus vitreus (Persoon, 1796) P. Karsten, 1889	LE-BIN 3356	Bidoup Nui Ba National Park	2014-05-26	OP975783
Physisporinus sp.	LE-BIN 3302	Bu Gia Map National Park	2014-05-13	OL839209
Physisporinus sp.	LE-BIN 3029	Cat Tien National Park	2012-10-29	OL839219
Picipes subtropicus J. L. Zhou et B. K. Cui, 2016	LE-BIN 3331	Bidoup Nui Ba National Park	2014-05-23	OQ023301
Pleurotus djamor (Rumphius ex Fries, 1821) Boedijn, 1959	LE-BIN 3298	Bu Gia Map National Park	2014-05-13	KY328723
Pleurotus djamor (Rumphius ex Fries, 1821) Boedijn, 1959	LE-BIN 3279	Cat Tien National Park	2014-05-08	KY328722
Pleurotus giganteus (Berkeley, 1847) Karunarathna et K. D. Hyde, 2012	LE-BIN 5134	Ta Dung National Park	2022-10-15	PQ515120
Pleurotus pulmonarius (Fries, 1821) Quélet, 1872	LE-BIN 5129	Ta Dung National Park	2022-10-13	OR936456
Podofomes mollis (Sommerfelt, 1826) Gorjón, 2020	LE-BIN 5040	Ta Dung National Park	2022-10-03	OR683754
Porogramme taiwanensis (C. C. Chen) Melo, Salcedo, C. A. Garcia et Olariaga, 2023	LE-BIN 5390	Kon Chu Rang Nature Reserve	2023-07-16	PQ468637
Psathyrella maculata (C. S. Parker) A. H. Smith, 1972	LE-BIN 5371	Bidoup Nui Ba National Park	2023-07-09	PQ469116
Psathyrella sp.	LE-BIN 4564	Bidoup Nui Ba National Park	2019-10-30	OP985101
Psathyrella sp.	LE-BIN 4234	Bu Gia Map National Park	2018-10-29	PQ560553
Pseudohydropus sp.	LE-BIN 5343	Bidoup Nui Ba National Park	2023-07-03		PQ468673
Pseudomarasmius pallidocephalus (Gilliam, 1975) R. H. Petersen, 2020	LE-BIN 5132	Ta Dung National Park	2022-10-15	OR936458
Pseudomarasmius pallidocephalus (Gilliam, 1975) R. H. Petersen, 2020	LE-BIN 5162	Ta Dung National Park	2022-10-18	OR936459
Psilocybe sp.	LE-BIN 5392	Kon Chu Rang Nature Reserve	2023-07-16	PQ468639
Pterulicium echo (D. J. McLaughlin et E. G. McLaughlin, 1980) Leal-Dutra, Dentinger et G. W. Griffith, 2020	LE-BIN 4235	Bu Gia Map National Park	2018-10-29	OM057665
Pyrrhoderma noxium (Corner, 1932) L. W. Zhou et Y. C. Dai, 2018	LE-BIN 3337	Bidoup Nui Ba National Park	2014-05-23	OQ023305
Ranadivia modesta (Kunze ex Fries, 1830) Zmitrovich, 2018	LE-BIN 2998	Phu Quoc National Park	2012-10-19	OL839235
Ranadivia modesta (Kunze ex Fries, 1830) Zmitrovich, 2018	LE-BIN 5072	Ta Dung National Park	2022-10-09	OR883527
Ranadivia modesta (Kunze ex Fries, 1830) Zmitrovich, 2018	LE-BIN 5108	Ta Dung National Park	2022-10-10	OR883537
Resinomycena sp.	LE-BIN 4260	Phia Oac - Phia Den National Park	2018-11-07	PQ560558
Rigidoporus ginkgonis (Y. C. Dai, 2005) F. Wu, Jia J. Chen et Y. C. Dai, 2017	LE-BIN 4253	Bu Gia Map National Park	2018-10-31	PQ560555
Rigidoporus sp.	LE-BIN 5369	Bidoup Nui Ba National Park	2023-07-09	PQ469114
Rogersiomyces malaysianus (K. Matsushima et Matsushima, 1996) Zmitrovich, 2016	LE-BIN 3507	Chu Yang Sin National Park	2014-05-21	KT779284
Sanguinoderma rugosum (Blume et T. Nees, 1826) Y. F. Sun, D. H. Costa et B. K. Cui, 2020	LE-BIN 2993	Phu Quoc National Park	2012-10-19	OL840644
Schizophyllum commune Fries, 1815	LE-BIN 3263	Cat Tien National Park	2014-05-06	OR885681
Scopuloides dimorpha (Sang H. Lin et Z. C. Chen) C. C. Chen et Sheng H. Wu, 2021	LE-BIN 4236	Bu Gia Map National Park	2018-10-29	PQ560550
Skeletocutis subalbomarginata Rui Du et Y. C. Dai, 2020	LE-BIN 5048	Ta Dung National Park	2022-10-04	OR683759
Steccherinum austrosinense (F. Wu, P. Du et X. M. Tian) Z. B. Liu, Y. C. Dai et Jing Si, 2023	LE-BIN 3314	Bu Gia Map National Park	2014-05-15	PQ361608
Steccherinum ochraceum (Persoon, 1792) Gray, 1821	LE-BIN 3037	Bidoup Nui Ba National Park	2012-11-02	KY321176
Steccherinum ochraceum (Persoon, 1792) Gray, 1821	LE-BIN 3333	Bidoup Nui Ba National Park	2014-05-23	OR889604
Steccherinum ochraceum (Persoon, 1792) Gray, 1821	LE-BIN 4138		2018-11-12	MK795069
Stereum aff. sanguinolentum (Albertini et Schweinitz,1825) Fries, 1838	LE-BIN 4502	Phia Oac - Phia Den National Park	2019-10-09	OQ023315
Stereum ostrea (Blume et T. Nees, 1826) Fries, 1838	LE-BIN 4574	Bidoup Nui Ba National Park	2019-10-31	OP985102
Stereum ostrea (Blume et T. Nees, 1826) Fries, 1838	LE-BIN 4197	Bu Gia Map National Park	2018-10-25	PQ560548
Stereum ostrea (Blume et T. Nees, 1826) Fries, 1838	LE-BIN 5181	Kon Chu Rang Nature Reserve	2022-10-24	PQ515124
Stereum ostrea (Blume et T. Nees, 1826) Fries, 1838	LE-BIN 5069	Ta Dung National Park	2022-10-09	OR878299
Stereum sp.	LE-BIN 3043	Bidoup Nui Ba National Park	2012-11-04	PQ361616
Stereum sp.	LE-BIN 3045	Bidoup Nui Ba National Park	2012-11-04	OL839248
Stereum sp.	LE-BIN 5359	Bidoup Nui Ba National Park	2023-07-05	PQ481777
Stereum sp.	LE-BIN 3301	Bu Gia Map National Park	2014-05-13	OL839247
Stereum sp.	LE-BIN 4203	Bu Gia Map National Park	2018-10-25	PQ560544
Stereum sp.	LE-BIN 5190	Kon Chu Rang Nature Reserve	2022-10-24	PQ515128
Stereum sp.	LE-BIN 5379	Kon Chu Rang Nature Reserve	2023-07-14	PQ469122	PQ468686
Stereum sp.	LE-BIN 5394	Kon Chu Rang Nature Reserve	2023-07-16	PQ468641	PQ468691
Stereum sp.	LE-BIN 5073	Ta Dung National Park	2022-10-09	OR878301
Terana sp.	LE-BIN 5152	Ta Dung National Park	2022-10-16	OR885626
Theleporus membranaceus Y. C. Dai et L. W. Zhou, 2012	LE-BIN 5170	Kon Chu Rang Nature Reserve	2022-10-23	OR936469
Tinctoporellus epimiltinus (Berkeley et Broome, 1873) Ryvarden, 1979	LE-BIN 5368	Bidoup Nui Ba National Park	2023-07-09	PQ469113
Tinctoporellus epimiltinus (Berkeley et Broome, 1873) Ryvarden, 1979	LE-BIN 5180	Kon Chu Rang Nature Reserve	2022-10-24	PQ515123
Trametes coccinea (Fries, 1851) Hai J. Li et S. H. He, 2014	LE-BIN 4724	Cat Tien National Park	2021-02-19	PQ035066
Trametes coccinea (Fries, 1851) Hai J. Li et S. H. He, 2014	LE-BIN 4734	Kon Chu Rang Nature Reserve	2021-02-28	OL839230
Trametes coccinea (Fries, 1851) Hai J. Li et S. H. He, 2014	LE-BIN 3002	Phu Quoc National Park	2012-10-20	OL840655
Trametes coccinea (Fries, 1851) Hai J. Li et S. H. He, 2014	LE-BIN 3012	Phu Quoc National Park	2012-10-22	OL840654
Trametes hirsuta (Wulfen, 1788) Lloyd, 1924	LE-BIN 5064	Ta Dung National Park	2022-10-07	OR878297
Trametes meyenii (Klotzsch, 1843) Lloyd, 1918	LE-BIN 3270	Cat Tien National Park	2014-05-07	PQ361611
Trametes meyenii (Klotzsch, 1843) Lloyd, 1918	LE-BIN 5182	Kon Chu Rang Nature Reserve	2022-10-24	PQ515129
Trametes polyzona (Persoon, 1827) Justo, 2011	LE-BIN 4606	Bidoup Nui Ba National Park	2012-11-04	OP975784
Trametes polyzona (Persoon, 1827) Justo, 2011	LE-BIN 3013	Phu Quoc National Park	2012-10-22	OL839258
Trametes polyzona (Persoon, 1827) Justo, 2011	LE-BIN 3007	Phu Quoc National Park		PQ361606
Trametes sanguinea (Linnaeus, 1763) Lloyd, 1924	LE-BIN 5053	Ta Dung National Park	2022-10-05	OR683763
Trametes sp.	LE-BIN 3278	Cat Tien National Park	2014-05-08	OR885683
Trametes vernicipes (Berkeley, 1877) Zmitrovich, Wasser et Ezhov, 2012	LE-BIN 4269	Phia Oac - Phia Den National Park	2018-11-08	PQ560560
Trametes vernicipes (Berkeley, 1877) Zmitrovich, Wasser et Ezhov, 2012	LE-BIN 4276	Phia Oac - Phia Den National Park	2018-11-08	PQ560563
Trametes vernicipes (Berkeley, 1877) Zmitrovich, Wasser et Ezhov, 2012	LE-BIN 4476	Phia Oac - Phia Den National Park	2019-10-05	OP975781
Trametes versicolor (Linnaeus, 1753) Lloyd, 1921	LE-BIN 4009	Bidoup Nui Ba National Park	2012-11-02	OQ023312
Trametes versicolor (Linnaeus, 1753) Lloyd, 1921	LE-BIN 4557	Bidoup Nui Ba National Park	2019-10-29	OP985098
Trametes versicolor (Linnaeus, 1753) Lloyd, 1921	LE-BIN 4737	Kon Chu Rang Nature Reserve	2021-03-01	OL839229
Trametes versicolor (Linnaeus, 1753) Lloyd, 1921	LE-BIN 4516	Phia Oac - Phia Den National Park	2019-10-12	OP985097
Trametes versicolor (Linnaeus, 1753) Lloyd, 1921	LE-BIN 5119	Ta Dung National Park	2022-10-10	OR883536
Trichaptum biforme (Fries, 1833) Ryvarden, 1972	LE-BIN 3061	Bidoup Nui Ba National Park	2012-11-07	OL839245
Trichaptum s. l. sp.	LE-BIN 4239	Bu Gia Map National Park	2018-10-29	PQ560552
Trichaptum sp.	LE-BIN 4570	Bidoup Nui Ba National Park	2019-10-31	OP986003
Trogia infundibuliformis Berkeley et Broome, 1873	LE-BIN 4709	Cat Tien National Park	2021-02-11	PQ035063
Truncospora tephropora (Montagne, 1845) Zmitrovich, 2018	LE-BIN 5184	Kon Chu Rang Nature Reserve	2022-10-24	PQ515125
Truncospora tephropora (Montagne, 1845) Zmitrovich, 2018	LE-BIN 2985	Phu Quoc National Park	2012-10-18	OL840642
Vanromburghia silvestris Holtermann, 898	LE-BIN 5049	Ta Dung National Park	2022-10-04	OR683760
Vararia sp.	LE-BIN 4559	Bidoup Nui Ba National Park	2019-10-29	OP985114
Vararia sp.	LE-BIN 3046	Bidoup Nui Ba National Park	2012-11-04	PQ361604
Wrightoporia sp.	LE-BIN 3016	Phu Quoc National Park	2012-10-23	PQ361615
Xeromphalina enigmatica K. W. Hughes et R. H. Petersen, 2015	LE-BIN 4604	Bidoup Nui Ba National Park	2019-11-06	OP985106
Xerula sinopudens R. H. Petersen et Nagasawa, 2006	LE-BIN 3359	Bidoup Nui Ba National Park	2014-05-27	OP985992
Xerula sinopudens R. H. Petersen et Nagasawa, 2006	LE-BIN 4579	Bidoup Nui Ba National Park	2019-11-01	OP986000
Xerula sp.	LE-BIN 5123	Ta Dung National Park	2022-10-12	OR936455
Xylaria grammica (Montagne, 1840) Montagne, 1851	LE-BIN 5102	Ta Dung National Park	2022-10-09	OR883540
Xylaria schweinitzii Berkeley et M. A. Curtis, 1854	LE-BIN 3303	Bu Gia Map National Park	2014-05-13	OL839246
Xylaria sp.	LE-BIN 3318	Bu Gia Map National Park	2014-05-15	OQ023310
Xylaria allantoidea (Berkeley, 1839) Fries, 1851	LE-BIN 5344	Bidoup Nui Ba National Park	2023-07-04	PQ481764
Xylaria allantoidea (Berkeley, 1839) Fries, 1851	LE-BIN 5058	Ta Dung National Park	2022-10-05	OR683767
Xylobolus austrosinensis S. H. He, 2020	LE-BIN 5138	Ta Dung National Park	2022-10-15	OR936453
Xylobolus princeps (Junghuhn, 1838) Boidin, 1958	LE-BIN 4597	Bidoup Nui Ba National Park	2019-11-05	OP985999
Xylobolus princeps (Junghuhn, 1838) Boidin, 1958	LE-BIN 5168	Kon Chu Rang Nature Reserve	2022-10-23	OR936467
Xylobolus princeps (Junghuhn, 1838) Boidin, 1958	LE-BIN 5166	Ta Dung National Park	2022-10-19	OR936468
Xylobolus spectabilis (Klotzsch, 1843) Boidin, 1958	LE-BIN 4563	Bidoup Nui Ba National Park	2019-10-30	OP985100
Xylobolus spectabilis (Klotzsch, 1843) Boidin, 1958	LE-BIN 5372	Bidoup Nui Ba National Park	2023-07-09	PQ469117
Xylobolus spectabilis (Klotzsch, 1843) Boidin, 1958	LE-BIN 5055	Ta Dung National Park	2022-10-05	OR683765
