# Supplementary material for: Ex Situ Conservation, DNA Barcoding and Enzymatic Potential Evaluation of Macrofungi (Basidiomycota, Ascomycota) from Vietnam
Source: J Fungi (Basel). 2025 Jan 4;11(1):34. doi: 10.3390/jof11010034 (PMC11767008; doi:10.3390/jof11010034)
Supplement: Supplementary file 1 [file jof-11-00034-s001.zip › TableS2.xlsx]

## Sheet: LE-BIN_strains_Growth_Activity
Taxon	Strain Num.	GenBank Acc.Num.	Origination	Collection year	Growth Rate (mm/day)	Oxidases (Syringaldazine)	Oxidases (Guaiacol )	Proteinases (Gelatine)	Cellulases (MCC1)
Cellulariella acuta	LE-BIN 4198	—	Vietnam: National Park Bu Gia Map	2018	6,14 ± 0,12	++	++	—	—
Panus similis	LE-BIN 4201	—	Vietnam: National Park Bu Gia Map	2018	5,37 ± 0,06	++	++	—	—
Lentinus velutinus	LE-BIN 4204	—	Vietnam: National Park Bu Gia Map	2018	3,58 ± 0,04	++	+++	—	—
Trametes vernicipes	LE-BIN 4205	—	Vietnam: National Park Bu Gia Map	2018	5,37 ± 0,06	++	+	—	—
Coprinellus disseminatus	LE-BIN 4208	—	Vietnam: National Park Bu Gia Map	2018	6,24 ± 0,13	++	++	—	—
Panus conchatus	LE-BIN 4209	PQ560539	Vietnam: National Park Bu Gia Map	2018	1,48 ± 0,01	++	+++	—	—
Physisporinus lineatus	LE-BIN 4211	—	Vietnam: National Park Bu Gia Map	2018	5,17 ± 0,06	+++	+++	—	—
Agaricus trisulphuratus	LE-BIN 4213	—	Vietnam: National Park Bu Gia Map	2018	2,87 ± 0,02	+++	++	—	—
Flavodon flavus	LE-BIN 4217	—	Vietnam: National Park Bu Gia Map	2018	6,14 ± 0,08	+	-**	—	—
Grammothete lineata	LE-BIN 4219	OM057667	Vietnam: National Park Bu Gia Map	2018	7,17 ± 0,09	+++	+/-***	—	—
Candolleomyces candolleanus	LE-BIN 4225	—	Vietnam: National Park Bu Gia Map	2018	7,15 ± 0,10	++	+	—	—
Junghuhnia sp.	LE-BIN 4226	PQ560549	Vietnam: National Park Bu Gia Map	2018	6,24 ± 0,12	++	++	—	—
Ganoderma sp.	LE-BIN 4227	—	Vietnam: National Park Bu Gia Map	2018	6,12 ± 0,9	+/-	+/-	—	—
Fuscoporia senex	LE-BIN 4229	—	Vietnam: National Park Bu Gia Map	2018	6,18 ± 0,07	-	-	—	—
Ganoderma sp.	LE-BIN 4230	—	Vietnam: National Park Bu Gia Map	2018	6,34 ± 0,1	+	+/-	—	—
Cellulariella acuta	LE-BIN 4232	—	Vietnam: National Park Bu Gia Map	2018	6,15 ± 0,09	++	++	—	—
Pterulicium echo	LE-BIN 4235	OM057665	Vietnam: National Park Bu Gia Map	2018	5,37 ± 0,06	-	-	—	—
Scopuloides dimorpha	LE-BIN 4236	PQ560550	Vietnam: National Park Bu Gia Map	2018	6,14 ± 0,11	+	+++	—	—
Pyrrhoderma noxim	LE-BIN 4237	—	Vietnam: National Park Bu Gia Map	2018	4,30 ± 0,05	+++	+++	—	—
Nigroporus vinosus	LE-BIN 4242	—	Vietnam: National Park Bu Gia Map	2018	5,47 ± 0,07	++	+++	—	—
Ganoderma sp.	LE-BIN 4249	—	Vietnam: National Park Bu Gia Map	2018	5,37 ± 0,06	+	+	—	—
Xerula sp.	LE-BIN 4252	—	Vietnam: National Park Bu Gia Map	2018	5,32 ± 0,08	+	++	—	—
Lentinus crinitus	LE-BIN 4255	—	Vietnam: National Park Bu Gia Map	2018	6,14 ± 0,15	++	+++	—	—
Trametes versicolor	LE-BIN 4256	—	Vietnam: National Park Phia Oak - Phia Den	2018	7,12 ± 0,41	+	++	—	—
Fomitella sp.	LE-BIN 4258	—	Vietnam: National Park Phia Oak - Phia Den	2018	5,37 ± 0,23	++	++	—	—
Trametes vernicipes	LE-BIN 4271	—	Vietnam: National Park Phia Oak - Phia Den	2018	4,3 ± 0,09	+++	+++	—	—
Bjerkandera adusta	LE-BIN 4273	PQ560562	Vietnam: National Park Phia Oak - Phia Den	2018	5,37 ± 0,12	+/-	-	—	—
Trametes vernicipes	LE-BIN 4276	PQ560563	Vietnam: National Park Phia Oak - Phia Den	2018	6,14 ± 0,25	++	+	—	—
Bjerkandera adusta	LE-BIN 4277	PQ560564	Vietnam: National Park Phia Oak - Phia Den	2018	7,21 ± 0,31	-	-	—	—
Erythromyces crocicreas	LE-BIN 4287	—	Vietnam: National Park Phia Oak - Phia Den	2018	7,17 ± 0,21	-	+	—	—
Microporellus sp.	LE-BIN 4289	—	Vietnam: National Park Phia Oak - Phia Den	2018	5,37 ± 0,08	—	—	—	—
Irpicodon sp.	LE-BIN 4303	—	Vietnam: National Park Phia Oak - Phia Den	2018	7,17 ± 0,45	+++	+++	—	—
Durotheca sp.	LE-BIN 4304	—	Vietnam: National Park Phia Oak - Phia Den	2018	6,14 ± 0,23	—	—	—	—
Panellus luxfilamentus	LE-BIN 4307	—	Vietnam: National Park Phia Oak - Phia Den	2018	< 1	+++	+	—	—
Pleurotus sp.	LE-BIN 4308	—	Vietnam: National Park Phia Oak - Phia Den	2018	5,35 ± 0,07	—	—	—	—
Lentinus arcularius	LE-BIN 4475	OP975785; PP756119 LSU	Vietnam: Phia Oac - Phia Den National Park	2019	4,77 ± 0,12	+++	+++	—	23 ± 0,71
Auricularia delicata	LE-BIN 4481	OP975777	Vietnam: Phia Oac - Phia Den National Park	2019	4,74 ± 0,04	++	+++	—	22 ± 0
Trametes maxima	LE-BIN 4482	—	Vietnam: Phia Oac - Phia Den National Park	2019	4,8 ± 0,8	++	+++	—	29 ± 1,41
Microporus affinis	LE-BIN 4485	—	Vietnam: Phia Oac - Phia Den National Park	2019	1,87 ± 0,06	++	++	—	22,5 ± 0,71
Marasmius sp.	LE-BIN 4487	—	Vietnam: Phia Oac - Phia Den National Park	2019	—	++	+++	—	10 ± 1,41
Dicephalospora rufocornea	LE-BIN 4488	—	Vietnam: Phia Oac - Phia Den National Park	2019	—	-	-	—	29,75 ± 0,71
Cerrena zonata	LE-BIN 4492	OP985107	Vietnam: Phia Oac - Phia Den National Park	2019	8,6 ± 0,34	++	+++	—	25 ± 0
Phlebia acerina	LE-BIN 4498	OP985108	Vietnam: Phia Oac - Phia Den National Park	2019	8,63 ± 0,30	++	++	—	34 ± 0
Lentinus arcularius	LE-BIN 4505	—	Vietnam: Phia Oac - Phia Den National Park	2019	4,3 ± 0,05	+++	+	—	22 ± 0
Mucidula mucida	LE-BIN 4507	—	Vietnam: Phia Oac - Phia Den National Park	2019	5,39 ± 0,28	+	+	—	26 ± 0,82
Auricularia delicata	LE-BIN 4511	—	Vietnam: Phia Oac - Phia Den National Park	2019	5,37 ± 0,33	++	++	—	26 ± 0,82
Lentinus arcularius	LE-BIN 4512	—	Vietnam: Phia Oac - Phia Den National Park	2019	4,77 ± 0,07	++	+++	—	27,5 ± 0,58
Trametes versicolor	LE-BIN 4516	OP985097	Vietnam: Phia Oac - Phia Den National Park	2019	8,6 ± 0,21	+++	++	—	26,5 ± 0,71
Microporus xanthopus	LE-BIN 4517	—	Vietnam: Phia Oac - Phia Den National Park	2019	4,77 ± 0,13	+/-	+/-	—	32 ± 0
Trametes maxima	LE-BIN 4525	—	Vietnam: Bu Gia Map National Park	2019	7,2 ± 0,34	+	+	—	28,00 ± 1,41
Nigroporus vinosus	LE-BIN 4529	—	Vietnam: Bu Gia Map National Park	2019	4,3 ± 0,06	+++	+++	—	24,00 ± 1,41
Microporus sp.	LE-BIN 4530	—	Vietnam: Bu Gia Map National Park	2019	4,34 ± 0,02	+/-	++	—	27,5 ± 0,70
Fulvifomes fastuosus	LE-BIN 4531	—	Vietnam: Bu Gia Map National Park	2019	7,21 ± 0,16	++	+++	—	28,00 ± 1,41
Cellulariella acuta	LE-BIN 4532	—	Vietnam: Bu Gia Map National Park	2019	4,77 ± 0,08	+++	+++	—	26,5 ± 1,41
Funalia floccosa	LE-BIN 4534	—	Vietnam: Bu Gia Map National Park	2019	6,14 ± 0,11	++	+++	—	21,5 ± 0,71
Earliella scabrosa	LE-BIN 4537	—	Vietnam: Bu Gia Map National Park	2019	4,29 ± 0,3	++	+++	—	26,00 ± 0
Cellulariella acuta	LE-BIN 4545	—	Vietnam: Bu Gia Map National Park	2019	7,17 ± 0,56	+++	+++	—	28 ± 0
Mycena jingyinga	LE-BIN 4556	OP997504	Vietnam: Bidup Nui Ba National Park	2019	1,26 ± 0,04	+++	+++	—	23 ± 0
Trametes versicolor	LE-BIN 4557	OP985098	Vietnam: Bidup Nui Ba National Park	2019	6,18 ± 0,38	+++	++	—	28 ± 0
Vararia sp.	LE-BIN 4559	OP985114	Vietnam: Bidup Nui Ba National Park	2019	2,53 ± 0,05	++	+	—	31,5 ± 0,71
Xylobolus spectabilis	LE-BIN 4563	OP985100	Vietnam: Bidup Nui Ba National Park	2019	7,88 ± 1,01	+	+++	—	30,75 ± 0,5
Psathyrella sp.	LE-BIN 4564	OP985101	Vietnam: Bidup Nui Ba National Park	2019	7,17 ± 0,74	-	-	—	28,5 ± 0,71
Panellus stipticus	LE-BIN 4568	—	Vietnam: Bidup Nui Ba National Park	2019	1,53 ± 0,03	+/-	+	—	27,0 ± 0
Panellus sp.	LE-BIN 4571	OP985996	Vietnam: Bidup Nui Ba National Park	2019	3,07 ± 0,07	+/-	+	—	27,5 ± 0,71
Crepidotus sp.	LE-BIN 4572	—	Vietnam: Bidup Nui Ba National Park	2019	1,65 ± 0,03	++	++	—	28,5 ± 0,71
Panellus sp.	LE-BIN 4573	OP985997	Vietnam: Bidup Nui Ba National Park	2019	2,53 ± 0,05	-	-	—	27,25 ± 0,97
Stereum ostrea	LE-BIN 4574	OP985102	Vietnam: Bidup Nui Ba National Park	2019	6,18 ± 0,23	-	+/-	—	22,5 ± 0,71
Neofomitella fumosipora	LE-BIN 4575	OP975782	Vietnam: Bidup Nui Ba National Park	2019	6,12 ± 0,31	+++	-	—	24,5 ± 0,71
Collybiopsis sp.	LE-BIN 4577	—	Vietnam: Bidup Nui Ba National Park	2019	2,26 ± 0,03	+++	+++	—	0
Ganoderma applanatum	LE-BIN 4582	—	Vietnam: Bidup Nui Ba National Park	2019	7,19 ± 0,36	+/-	+/-	—	28,5 ± 0,71
Hypholoma fasciculare	LE-BIN 4583	OP997505	Vietnam: Bidup Nui Ba National Park	2019	1,30 ± 0,02	+++	+++	—	21,5 ± 0,71
Phlebia acerina	LE-BIN 4584	OP985104	Vietnam: Bidup Nui Ba National Park	2019	8,6 ± 0,17	+++	++	—	34 ± 0
Mucidula mucida	LE-BIN 4590	—	Vietnam: Bidup Nui Ba National Park	2019	4,77 ± 0,09	+/-	+/-	—	26,5 ± 0,71
Pleurotus pulmonarius	LE-BIN 4591	—	Vietnam: Bidup Nui Ba National Park	2019	6,14 ± 0,12	+++	+++	—	25 ± 0
Conchomyces sp.	LE-BIN 4593	OP985110	Vietnam: Bidup Nui Ba National Park	2019	6,14 ± 0,05	++	+	—	25 ± 0
Trametes sanguinea	LE-BIN 4595	—	Vietnam: Bidup Nui Ba National Park	2019	6,14 ± 0,09	+++	+	—	27,5 ± 0,71
Mucidula mucida	LE-BIN 4603	—	Vietnam: Bidup Nui Ba National Park	2019	5,37 ± 0,10	+	+/-	—	23,5 ± 0,71
Flavodon flavus	LE-BIN 5034	OR683749	Vietnam: National Park Ta Dung	2022	6,14 ± 0,03	+/-	-	—	25,75 ± 0.96
Duportella tristicula	LE-BIN 5035	OR683750; OR860456 LSU	Vietnam: National Park Ta Dung	2022	6,27 ± 1,27	+++	+++	—	22,75 ± 0,96
Gymnopus sp.	LE-BIN 5036	—	Vietnam: National Park Ta Dung	2022	0,48 ± 0,02	+++	+++	—	22,25 ± 0,5
Microporus sp.	LE-BIN 5037	OR683751	Vietnam: National Park Ta Dung	2022	5,75 ± 0,54	+++	+++	—	23,87 ± 0,25
Megasporoporiella sp.	LE-BIN 5038	OR683752	Vietnam: National Park Ta Dung	2022	3,32 ± 0,36	+++	+++	—	22,75 ± 0,5
Incrustoporia chrysella	LE-BIN 5039	OR683753; OR860457 LSU	Vietnam: National Park Ta Dung	2022	3,07 ± 0,06	-	-	—	22,12 ± 0,25
Podofomes mollis	LE-BIN 5040	OR683754	Vietnam: National Park Ta Dung	2022	—	+++	+++	—	24,5 ± 0,58
Neonothopanus nambi	LE-BIN 5041	—	Vietnam: National Park Ta Dung	2022	3,22 ± 0,50	++	+++	—	23,62 ± 0,75
Hymenopellis	LE-BIN 5042	—	Vietnam: National Park Ta Dung	2022	1,95 ± 0,43	+++	+++	—	23,75 ± 0,76
Hypochnicium sp.	LE-BIN 5043	PQ558619; PQ555048 LSU	Vietnam: National Park Ta Dung	2022	3,58 ± 0,4	+++	+++	—	21 ± 0,56
Campanella buettneri	LE-BIN 5044	OR683755	Vietnam: National Park Ta Dung	2022	3,74 ± 0,23	+	+/-	—	16,17 ± 0,41
Hymenochaete tropica	LE-BIN 5047	OR683758	Vietnam: National Park Ta Dung	2022	0,94 ± 0,27	—	—	—	28,75 ± 0,69
Skeletocutis subalbomarginata	LE-BIN 5048	OR683759	Vietnam: National Park Ta Dung	2022	3,58 ± 0,32	+++	+++	—	—
Panellus luxfilamentus	LE-BIN 5050	—	Vietnam: National Park Ta Dung	2022	—	+	++	—	—
Dacryopinax spathularia	LE-BIN 5051	OR683761	Vietnam: National Park Ta Dung	2022	—	-	-	—	—
Lopharia cinerascens	LE-BIN 5052	OR683762	Vietnam: National Park Ta Dung	2022	3,31 ± 0,28	+++	+++	—	—
Trametes sanguinea	LE-BIN 5053	OR683763	Vietnam: National Park Ta Dung	2022	5,75 ± 0,54	+++	+++	—	—
Neonothopanus nambi	LE-BIN 5054	OR683764	Vietnam: National Park Ta Dung	2022	5,37 ± 0,34	+++	'+++	—	—
Xylobolus spectabilis	LE-BIN 5055	OR683765	Vietnam: National Park Ta Dung	2022	4,53 ± 0,33	+	+/-	—	—
Nigroporus vinosus	LE-BIN 5057	OR683766	Vietnam: National Park Ta Dung	2022	4,10 ± 0,27	+++	+++	—	—
Xylaria allantoidea	LE-BIN 5058	OR683767	Vietnam: National Park Ta Dung	2022	3,44 ± 0,19	-	-	—	—
Marasmius ruforotula	LE-BIN 5059	OR878294	Vietnam: National Park Ta Dung	2022	4,53 ± 0,33	+++	+++	—	—
Campanella sp.	LE-BIN 5060	OR878295	Vietnam: National Park Ta Dung	2022	5,07 ± 0,42	+/-	+/-	—	—
Marasmius guyanensis	LE-BIN 5063	OR878296	Vietnam: National Park Ta Dung	2022	—	+++	+++	—	19,00 ± 0,63
Trametes hirsuta	LE-BIN 5064	OR878297	Vietnam: National Park Ta Dung	2022	—	+++	+++	—	30,66 ± 0,41
Panellus luxfilamentus	LE-BIN 5065	OR878298	Vietnam: National Park Ta Dung	2022	—	++	++	—	23,92 ± 0,66
Crinipellis sp.	LE-BIN 5066	OR883526	Vietnam: National Park Ta Dung	2022	—	++	++	—	18,10 ± 0,89
Gymnopus sp.	LE-BIN 5068	OR883538	Vietnam: National Park Ta Dung	2022	—	'-	'-	—	26,00 ± 0
Stereum ostrea	LE-BIN 5069	OR878299	Vietnam: National Park Ta Dung	2022	—	'-	'-	—	24,08 ± 0,80
Auricularia	LE-BIN 5070	—	Vietnam: National Park Ta Dung	2022	—	++	+++	—	26,83 ± 0,41
Panellus luxfilamentus	LE-BIN 5071	OR878300	Vietnam: National Park Ta Dung	2022	—	++	++	—	22,92 ± 0,80
Ranadivia modesta	LE-BIN 5072	OR883527	Vietnam: National Park Ta Dung	2022	—	-	-	—	25,33 ± 0,41
Stereum sp.	LE-BIN 5073	OR878301	Vietnam: National Park Ta Dung	2022	—	++	++	—	21,08 ± 0,66
Coriolopsis brunneoleuca	LE-BIN 5074	OR878302	Vietnam: National Park Ta Dung	2022	—	+++	+/-	—	28,75 ± 0,42
Xylaria grammica	LE-BIN 5102	OR883540	Vietnam: National Park Ta Dung	2022	2,42 ± 0,26	+	+++	45 ± 0,7	24,5 ± 0,3
Hypholoma fasciculare	LE-BIN 5105	—	Vietnam: National Park Ta Dung	2022	2,78 ± 0,03	++	+++	—	17,2 ± 0,7
Fomitopsis sp.	LE-BIN 5106	OR883528	Vietnam: National Park Ta Dung	2022	4,33 ± 0,57	-	-	31,9 ± 0,7	29,3 ± 0,4
Xylaria sp.	LE-BIN 5107	—	Vietnam: National Park Ta Dung	2022	5,03 ± 0,02	-	-	41,1 ± 0,6	23,5 ± 0,4
Ranadivia modesta	LE-BIN 5108	OR883537	Vietnam: National Park Ta Dung	2022	3,04 ± 0,17	-	-	24 ± 0,7	23,4 ± 0,3
Termitomyces	LE-BIN 5110	—	Vietnam: National Park Ta Dung	2022	0,62 ± 0,05	-	++	—	—
Phlebiopsis crassa	LE-BIN 5111	OR883531	Vietnam: National Park Ta Dung	2022	7,25 ± 0,23	-	-	22,6 ± 0,6	20,7 ± 0,3
Candolleomyces candolleanus	LE-BIN 5112	OR883532	Vietnam: National Park Ta Dung	2022	6,77 ± 0,08	++	-	44,2 ± 0,6	23 ± 0,5
Marasmius	LE-BIN 5113	—	Vietnam: National Park Ta Dung	2022	3,38 ± 0,12	++	++	22,7 ± 1,3	14,6 ± 0,7
Oxychaete cervinogilva	LE-BIN 5114	OR883533	Vietnam: National Park Ta Dung	2022	9,08 ± 0,08	-	-	±	17,6 ± 0,3
Hymenochaete rheicolor	LE-BIN 5115	OR883534	Vietnam: National Park Ta Dung	2022	2,44 ± 0,24	+	+++	±	16,1 ± 0,1
Mycena sp.	LE-BIN 5117	OR883535	Vietnam: National Park Ta Dung	2022	2,12 ± 0,27	++	++	21,7 ± 0,8	—
Gymnopus sp.	LE-BIN 5118	OR883529	Vietnam: National Park Ta Dung	2022	1,28 ± 0,04	+++	+++	16,5 ± 0,6	15,3 ± 0,3
Trametes versicolor	LE-BIN 5119	OR883536	Vietnam: National Park Ta Dung	2022	5,52 ± 0,02	-	++	33,2 ± 0,9	19,1 ± 0
Ganoderma flexipes	LE-BIN 5120	OR883530	Vietnam: National Park Ta Dung	2022	0,82 ± 0,08	+++	+++	20,7 ± 2,1	21,6 ± 0,3
Artomyces sp.	LE-BIN 5121	—	Vietnam: National Park Ta Dung	2022	0,31 ± 0,04	++	+++	25,9 ± 2,9	24,1 ± 1,1
Mycena sp.	LE-BIN 5122	OR936452	Vietnam: National Park Ta Dung	2022	0,7 ± 0,06	++	+++	24,5 ± 0,8	22,5 ± 0,6
Hymenopellis sp.	LE-BIN 5123	OR936455	Vietnam: National Park Ta Dung	2022	3,77 ± 0,28	++	+++	26 ± 1,2	17,1 ± 0,3
Pallidohirschioporus biformis	LE-BIN 5124	PQ515118	Vietnam: National Park Ta Dung	2022	3,78 ± 0,19	++	+	14,7 ± 0,8	16,4 ± 0,8
Microporus	LE-BIN 5125	—	Vietnam: National Park Ta Dung	2022	3,4 ± 0,31	++	++	29 ± 0,7	16,1 ± 0,1
Favolaschia manipularis	LE-BIN 5128	PQ515119	Vietnam: National Park Ta Dung	2022	2,45 ± 0,42	-	++	26,5 ± 1,1	25 ± 0,5
Pleurotus pulmonarius	LE-BIN 5129	OR936456	Vietnam: National Park Ta Dung	2022	4,81 ± 0,15	+	+++	22,2 ± 0,6	±
Favolus tenuiculus	LE-BIN 5130	OR936457	Vietnam: National Park Ta Dung	2022	2,32 ± 0,24	++	+++	27,3 ± 2,9	22,9 ± 0,6
Coriolopsis brunneoleuca	LE-BIN 5131	—	Vietnam: National Park Ta Dung	2022	3,97 ± 0,55	++	+++	16,6 ± 0,9	27,8 ± 0,6
Pseudomarasmius pallidocephalus	LE-BIN 5132	OR936458	Vietnam: National Park Ta Dung	2022	2,28 ± 0,07	+/-	+	15,7 ± 0,9	16,5 ± 0,5
Stereum ostrea	LE-BIN 5133	—	Vietnam: National Park Ta Dung	2022	3,94 ± 0,06	+	++	24,1 ± 1,1	26,6 ± 2,1
Pleurotus giganteus	LE-BIN 5134	PQ515120	Vietnam: National Park Ta Dung	2022	4,97 ± 0,02	++	+++	19 ± 0,7	19,2 ± 1,3
Ganoderma sp.	LE-BIN 5135	—	Vietnam: National Park Ta Dung	2022	6,96 ± 0,41	++	++	20,7 ± 2,9	13,5 ± 0,4
Ganoderma orbiforme	LE-BIN 5136	PQ515121	Vietnam: National Park Ta Dung	2022	6,34 ± 0,46	++	++	30,1 ± 3,1	19,6 ± 1
Ganoderma orbiforme	LE-BIN 5137	OR936454	Vietnam: National Park Ta Dung	2022	6,35 ± 0,29	++	++	23,8 ± 1,9	15,9 ± 0,4
Xylobolus austrosinensis	LE-BIN 5138	OR936453	Vietnam: National Park Ta Dung	2022	1,52 ± 0,2	+/-	-	13,7 ± 0,5	18,9 ± 0,3
Fuscoporia sp.	LE-BIN 5140	OR936461	Vietnam: National Park Ta Dung	2022	1,55 ± 0,33	++	+	16,7 ± 0,6	14 ± 0,1
Pleurotus sp.	LE-BIN 5141	—	Vietnam: National Park Ta Dung	2022	5,05 ± 0,9	+	+	18,3 ± 0,5	—
Hispidaedalea imponens	LE-BIN 5142	OR936462	Vietnam: National Park Ta Dung	2022	1,86 ± 0,02	-	-	20,5 ± 3,5	20,4 ± 0,3
Ganoderma multiplicatum	LE-BIN 5143	OR936463	Vietnam: National Park Ta Dung	2022	0,97 ± 0,43	++	+++	29,5 ± 1,1	20 ± 0,1
Favolaschia brevibasidiata	LE-BIN 5144	OR936460	Vietnam: National Park Ta Dung	2022	2,56 ± 0,24	++	++	29,8 ± 1,5	17,5 ± 0,7
Cyptotrama asprata	LE-BIN 5145	PQ515122	Vietnam: National Park Ta Dung	2022	0,5 ± 0,04	+++	+++	±	17,7 ± 0,2
Lentinula platinedodes	LE-BIN 5146	OR885623	Vietnam: National Park Ta Dung	2022	3,07 ± 0,03	++	++	16,1 ± 0,5	±
Cyptotrama glabra	LE-BIN 5148	—	Vietnam: National Park Ta Dung	2022	2,13 ± 0,05	+	++	16,4 ± 1	16,4 ± 0,1
Pholiota multicingulata	LE-BIN 5149	OR885624	Vietnam: National Park Ta Dung	2022	3,83 ± 0,01	++	+++	±	±
Gymnopilus sp.	LE-BIN 5150	OR936464	Vietnam: National Park Ta Dung	2022	1,68 ± 0,05	+	++	±	±
Pholiota multicingulata	LE-BIN 5151	OR885625	Vietnam: National Park Ta Dung	2022	3,89 ± 0,3	++	++	±	17,3 ± 0,3
Terana sp.	LE-BIN 5152	OR885626	Vietnam: National Park Ta Dung	2022	6,01 ± 0,44	-	-	22,8 ± 0,7	18,5 ± 0,3
Panus aff. similis	LE-BIN 5153	OR936465	Vietnam: National Park Ta Dung	2022	1,61 ± 0,11	+++	+++	20,8 ± 0,6	25,1 ± 0,3
Hymenopellis aff. raphanipes	LE-BIN 5154	OR885627	Vietnam: National Park Ta Dung	2022	3,78 ± 0,31	++	++	26,1 ± 0,6	24 ± 0,9
Nemania sp.	LE-BIN 5155	PQ515131	Vietnam: National Park Ta Dung	2022	4,64 ± 0,04	+/-	-	26 ± 1,1	18,7 ± 0,2
Cynema alutacea	LE-BIN 5156	—	Vietnam: National Park Ta Dung	2022	2,41 ± 0,25	++	++	36,2 ± 1,8	20,9 ± 1,2
Cruentomycena sp.	LE-BIN 5157	OR885628	Vietnam: National Park Ta Dung	2022	1,68 ± 0,04	++	++	complete lysis	18,9 ± 0,2
Lentinus sp.	LE-BIN 5161	—	Vietnam: National Park Ta Dung	2022	3,09 ± 0,22	+/-	-	30 ± 2,4	±
Pseudomarasmius pallidocephalus	LE-BIN 5162	OR936459	Vietnam: National Park Ta Dung	2022	2,02 ± 0,01	++	++	18,9 ± 0,5	20,9 ± 0,3
Lentinus sp.	LE-BIN 5163	—	Vietnam: National Park Ta Dung	2022	5,47 ± 0,71	+/-	+/-	31 ± 0,7	±
Auricularia delicata	LE-BIN 5164	—	Vietnam: National Park Ta Dung	2022	3,25 ± 0,07	++	++	25,4 ± 1,4	24,7 ± 0,4
Pallidohirschioporus aff. brastagii	LE-BIN 5147	OR936466	Vietnam: National Park Ta Dung	2022	5,1 ± 0,22	++	++	±	21,1 ± 0,3
Xylobolus princeps	LE-BIN 5166	OR936468	Vietnam: National Park Ta Dung	2022	1,72 ± 0,16	-	-	20,3 ± 0,6	17,7 ± 0,9
Gymnopus sp.	LE-BIN 5167	PQ515130	Vietnam: National Park Ta Dung	2022	4,36 ± 0,18	+++	+++	20,5 ± 0,4	13,6 ± 0,4
Xylobolus princeps	LE-BIN 5168	OR936467	Vietnam: Nature Reserve Kon Chu Rang	2022	3,32 ± 0,16	+++	+++	20,4 ± 0,4	19,1 ± 0,3
Theleporus membranaceus	LE-BIN 5170	OR936469	Vietnam: Nature Reserve Kon Chu Rang	2022	8,16 ± 0,07	+++	+++	18,4 ± 0,6	22,9 ± 0,6
Stereum gausapatum	LE-BIN 5171	—	Vietnam: Nature Reserve Kon Chu Rang	2022	8,24 ± 0,05	-	+/-	20,1 ± 0,6	18,5 ± 0,2
Hymenochaete	LE-BIN 5172	—	Vietnam: Nature Reserve Kon Chu Rang	2022	3,11 ± 0,14	+/-	-	complete lysis	20,4 ± 0,2
Hypholoma sp.	LE-BIN 5179	—	Vietnam: Nature Reserve Kon Chu Rang	2022	2,17 ± 0,09	—	—	complete lysis	±
Tinctoporellus epimiltinus	LE-BIN 5180	PQ515123	Vietnam: Nature Reserve Kon Chu Rang	2022	10,82 ± 0,12	—	—	23,7 ± 0,3	26 ± 0,1
Stereum ostrea	LE-BIN 5181	PQ515124	Vietnam: Nature Reserve Kon Chu Rang	2022	6,24 ± 0,34	+	++	26,6 ± 0,3	±
Trametes meyenii	LE-BIN 5182	PQ515129	Vietnam: Nature Reserve Kon Chu Rang	2022	10,55 ± 0,42	—	—	25 ± 0,1	25,2 ± 0,2
Truncospora tephropora	LE-BIN 5184	PQ515125	Vietnam: Nature Reserve Kon Chu Rang	2022	6,24 ± 0,05	—	—	complete lysis	23,4 ± 0,3
Hymenopellis sp.	LE-BIN 5185	—	Vietnam: Nature Reserve Kon Chu Rang	2022	6,79 ± 0,3	—	—	32,7 ± 0,2	16,6 ± 0,2
Cyptotrama asprata	LE-BIN 5187	PQ515126	Vietnam: Nature Reserve Kon Chu Rang	2022	0,6 ± 0,03	—	—	±	±
Pleurotus ostreatus	LE-BIN 5188	—	Vietnam: Nature Reserve Kon Chu Rang	2022	7,53 ± 0,15	++	+	28,7 ± 0,2	12,3 ± 0,1
Lentinus squarrosulus	LE-BIN 5189	PQ515127	Vietnam: Nature Reserve Kon Chu Rang	2022	7,69 ± 0,09	-	+/-	27,2 ± 0,2	20,5 ± 0,1
Stereum sp.	LE-BIN 5190	PQ515128	Vietnam: Nature Reserve Kon Chu Rang	2022	5,83 ± 0,13	+++	++	14,8 ± 0,2	15,6 ± 0,2
MCC1 – substrate microcrystalline cellulose
Footnote: * "—" – not determined; ** "-" – negative; *** "+/-" – low positive
